# Supplementary material for: A Standard Scale to Measure Equine Keeper Status and the Effect of Metabolic Tendency on Gut Microbiome Structure
Source: Animals (Basel). 2021 Jul 1;11(7):1975. doi: 10.3390/ani11071975 (PMC8300108; doi:10.3390/ani11071975)
Supplement: Supplementary file 1 [file animals-11-01975-s001.zip]

Archive with 1 entries (1 files):
- animals-1232250-supplementary.pdf
